# Supplementary material for: Moderate white light exposure enhanced spatial memory retrieval by activating a central amygdala-involved circuit in mice
Source: Commun Biol. 2023 Apr 14;6:414. doi: 10.1038/s42003-023-04765-7 (PMC10104844; doi:10.1038/s42003-023-04765-7)
Supplement: Supplementary file 4 — Supplementary Data [file 42003_2023_4765_MOESM4_ESM.xlsx]

## Sheet: Fig. 1
a2
Time in novel arm(s)	50lux	100lux	200lux	400lux	800lux	1200lux
n=8-9/group	27	45.9	45.57	33.26	25.08	26.9
	31.4	33.71	42.25	35.93	31.67	41.21
	32.14	44.47	34.34	39.48	49.87	42
	45.88	34.41	33	49.68	41.05	32.87
	50.18	48.94	44.94	34.61	36.58	30.47
	39.31	29.78	31.01	42.02	43.81	37.06
	32.14	40.38	35.33	31.59	30.14	40.94
	45.85	27.33	33.2	44.86	46.54	37.58
			33.32	52.8	33.8	40.14
b2
Time in novel arm(s)	50lux	100lux	200lux	400lux	800lux	1200lux
n=7-9/group	46.12	47.59	47	49.68	31.37	31.42
	41.77	45.16	45.07	48.68	36.58	39.5
	39.04	48.63	47.41	59.34	32.96	31.57
	46.86	44.52	37.85	55.66	35.44	29.57
	41.63	43.55	47.4	50.93	39.35	36.6
	40.29	47.15	52.98	52.06	46.02	26.84
	42.9	42.42	48.22	41.95	36.46	37.92
	44.01	50.98	42.01	54.9	38.29
	49.53	39.95			41.05
c
Distance(cm)	50lux	100lux	200lux	400lux	800lux	1200lux
n=7-10/group	4276.15	5155.62	4337.47	5575.82	4798.04	4445.28
	4016.89	6054.6	4411.22	6033.94	4495.24	4077.6
	5306.77	4770.7	3962.3	4334.43	5648.94	3578.26
	3814.32	4257.08	5481.42	4855.48	3750.46	3773.04
	4544.81	4132.03	3978.25	3828.08	4117.44	3489.48
	3750.04	3835.05	4287.54	4022.99	5564.94	3198.43
	3311.95	5072.11	6423.61	3573.42	5929.99	4416.88
	4051.66	6891.07	7497.66	4727.76	6353.9
	5117.59	6623.69		2715.48	4924.73
				6127.6
d
Time in the center(%)	50lux	100lux	200lux	400lux	800lux	1200lux
n=9-10/group	24.83	24.47	23.74	23.06	19.46	18.76
	24.51	24.82	22.63	19.29	20.61	19.91
	22.37	21.35	18.5	21.91	21.39	18.69
	27.3	24.32	18.5	18	24.46	25.76
	23.7	23.37	22.01	22.72	23.35	22.65
	26.69	21.1	23.59	23	22.27	19.57
	20.67	18	21.6	23.42	20.52	17.82
	23.51	23.7	24.58	18	18.3	17.6
	24.35	26.53	24.74	19.49	19.47	18.77
	26.38		24.01		18.3	19.6
e
Time in the open arm(%)	50lux	100lux	200lux	400lux	800lux	1200lux
n=8-10/group	22.32	19.73	21.03	14.93	16.29	7.51
	27.92	23.87	18.66	18.74	9.02	7.57
	24.51	23.18	25.93	20.27	12.98	5.42
	23.26	28.13	17.55	19.85	9.1	14.79
	25.61	28.98	16.2	22.34	15.31	12.19
	22.67	20.55	25.11	17.32	14.79	7.17
	19.66	15.55	19.74	19.81	5.64	7.35
	19.79	16.11	21.97	20.01	12.32	11.38
	32.61			19.94
	29.29

## Sheet: Fig. 2
I
c-Fos+ cells per mm2
	PVN	CeA	LH	DMH	PLCo	DG	PrC	LC
50lux(n=5/group)	294	254	97	231	245	176	270	353
	270	297	118	272	234	197	293	293
	265	272	123	281	255	181	251	278
	237	293	115	290	209	163	238	331
	283	258	143	264	264	201	307	296
400lux(n=5/group)	316	443	133	300	231	412	310	359
	285	412	130	293	317	430	298	413
	303	462	129	287	252	392	336	382
	290	425	128	295	267	378	261	422
	275	466	119	265	276	443	331	386

## Sheet: Fig.4
h1
Time in novel arm(s)	Gi+Saline	Gi+CNO
n=8/group	52.106	48.5232
	41.6961	40.1914
	33.1522	22.6338
	43.5819	37.1407
	38.8269	35.5082
	62.0959	29.4273
	39.1506	36.0888
	62.2565	28.3778
h2
c-Fos+/hM4Di+	Gi+Saline	Gi+CNO
n=5/group	29.0323	6.25
	29.4118	7.14286
	24.1379	3.22581
	36.1111	2.94118
	31.4286	3.44828
i1
Time in novel arm(s)	Gq+Saline	Gq+CNO
n=8/group	25.9761	45.1924
	26.0327	36.0398
	27.6929	50.9403
	30.6953	34.4069
	33.2737	34.0645
	28.9078	33.2753
	28.0501	31.7199
	28.505	33.4473
i2
c-Fos+/hM3Dq+	Gq+Saline	Gq+CNO
n=5/group	25	75.8511
	18.6667	83.3922
	29.4118	70.1667
	21.4286	67.3529
	15.2222	77.3585

## Sheet: Fig.6
f
Time in novel arm(s)	ACSF(50lux）	ACSF(400lux）	antalarmin(400lux）
n=7-8/group	19.53	42.51	21.35
	23.8	43.48	30.2
	31.05	44.78	32.33
	33.01	45.54	35.8
	36.53	47.96	37.35
	38.04	48.93	39.33
	40.91	50.44	41.36
	42.43	64.16

## Sheet: Supplementary Figure 1
b
Time in novel location(s)	50lux	100lux	200lux	400lux	800lux	1200lux
n=5-6/group	57.1034	40.2655	59.204	74.994	57.3388	35.5268
	38.0127	49.7035	52.5264	63.5353	42.2924	52.0795
	56.2474	60.6905	59.4678	60.5407	51.8399	66.4747
	49.0949	58.7046	57.3116	59.0962	63.8432	38.0346
	50.1146	52.341	59.9685	63.8916	58.0329	58.9144
					50.5218
c
Distance(cm)	50lux	100lux	200lux	400lux	800lux	1200lux
n=5-6/group	5308.64	3561.31	3659.73	6729.45	7462.79	14120.5
	3856.08	3479.59	4294.47	7490.75	6243.45	6178.77
	5435.84	3386.37	3755.55	6034.37	7919.55	9006.76
	2532.32	2764.39	5783.29	5910.03	7122.5	8725.78
	4283.22	3297.92	3417.54	6886.84	7711.49	7330.07
					6323.04
d
Time in the center(%)	50lux	100lux	200lux	400lux	800lux	1200lux
n=8-9/group	20.8686	27.7786	22.0788	13.7144	12.2556	12.5617
	20.1826	24.7191	15.5648	13.2345	10.9554	10.9381
	31.8303	15.3229	23.2918	14.134	14.9562	9.78671
	18.6545	19.2522	15.2786	17.6961	13.6159	12.6975
	18.2259	16.7832	16.5139	10.0559	13.2553	11.6292
	22.8269	18.2635	27.7786	8.55871	10.3629	9.97312
	27.816	15.7245	15.4574	15.5992	10.2334	8.74284
	19.7217	15.3229	10.9615	12.4404	7.95774	6.66537
		16.7238
e
Time in the open arm(%)	50lux	100lux	200lux	400lux	800lux	1200lux
n=8-9/group	4.315	4.05	4.484	4.758	4.733	7.462
	4.589	4.637	5.076	4.076	4.23	5.325
	4.609	4.16	4.545	4.912	5.089	4.326
	3.242	4.546	4.55	4.606	4.125	5.208
	5.382	4.804	3.684	5.151	7.856	5.604
	4.184	5.004	4.954	4.324	6.384	3.993
	4.403	4.405	2.634	4.75	6.795	3.688
	5.639	3.666	6.667	6.972	6.009	7.017
		3.897

## Sheet: Supplementary Figure 4
h1
Time in novel arm(s)	Gi+Saline	Gi+CNO
n=7-8/group	71.6289	26.1383
	47.9258	46.1797
	51.0217	36.2776
	40.8038	21.6685
	44.1111	43.4749
	57.2323	43.789
	45.1705	30.593
	42.3454
h2
c-Fos+/hM4Di+	Gi+Saline	Gi+CNO
n=5/group	37.5	15.3846
	36.6667	10
	35.4839	4
	37.5	16.6667
	30	9.09091
i1
Time in novel arm(s)	Gq+Saline	Gq+CNO
n=7-9/group	22.3427	51.7618
	28.9711	58.507
	29.4268	60.691
	37.4686	66.3171
	30.3777	30.4353
	31.3822	34.6323
	28.4482	34.4003
	28.1247
	29.4308
i2
c-Fos+/hM3Dq+	Gq+Saline	Gq+CNO
n=5/group	18.1818	75.3529
	11.1111	81.1321
	20	70.1321
	16.6667	79
	11.1111	83.0189

## Sheet: Supplementary Figure 6
f
Time in novel arm(s)	ACSF(50lux）	ACSF(400lux）	Beta-AR antagonist(400lux）
n=7/group	20.74	42.52	21.66
	28.36	43.81	30.55
	31.63	45.26	32.88
	34.72	46.11	36.17
	37.01	48.35	37.81
	39.14	49.31	40.49
	41.16	51.53	42.07
l
Time in novel arm(s)	ACSF(50lux）	ACSF(400lux）	D1/D5 antagonist(400lux）
n=7-8/group	22	42.48	40.47
	30.73	42.78	32.36
	33.28	35.97	34.51
	24.96	45.54	37.67
	38.15	46.14	38.37
	42.28	48.7	41.07
	20.16	50.2	44.15
		52.04
